# Supplementary material for: Temperature Adaptive Biofilm Formation in Yersinia enterocolitica in Response to pYV Plasmid and Calcium
Source: Antibiotics (Basel). 2025 Aug 25;14(9):857. doi: 10.3390/antibiotics14090857 (PMC12466685; doi:10.3390/antibiotics14090857)
Supplement: Supplementary file 1 [file antibiotics-14-00857-s001.zip]

Archive with 1 entries (1 files):
- antibiotics-3821577-supplementary.pdf
